# Supplementary material for: Incidence of and predisposing factors for pseudoaneurysm formation in a high-volume cardiovascular center
Source: PLoS One. 2021 Aug 24;16(8):e0256317. doi: 10.1371/journal.pone.0256317 (PMC8384184; doi:10.1371/journal.pone.0256317)
Supplement: S1 Table — (XLS) [file pone.0256317.s001.xls]

## Sheet: S1 Table
ID	Group	WBC	RBC	HB	HCT	PLT	PT	INR	APTI	Creatinine	GFR	BMI	Smoking	Hypertension	Dyslipidemia	DM	CKD	Upper_extremity_access	Sheath	Closure_device
1	psa	8.59	5.2	167	0.48	198	83	1.14	35	99	low	normal	0	1	1	0	1	0	0	1
2	psa	8.06	3.71	124	0.37	256	98	1.01	NA	74	low	normal	0	1	0	0	0	0	0	0
3	psa	10.59	4.97	158	0.46	168	87	1.1	33.8	80	low	obes	0	1	0	0	0	0	0	0
4	psa	7.16	3.47	129	0.38	219	84	1.12	34.6	96	low	overweight	1	1	0	0	0	1	0	0
5	psa	6.05	4.09	123	0.37	138	79	1.18	121	549	low	normal	1	1	0	1	1	0	0	0
6	psa	9.6	3.51	113	0.35	227	67	1.33	40.9	133	low	obes	1	1	0	0	0	0	0	0
7	psa	3.22	4.35	142	0.43	273	71	1.3	NA	89	low	normal	1	1	0	0	0	0	0	0
8	psa	5.4	4.04	129	0.37	158	86	1.11	36.4	107	low	overweight	1	1	1	0	0	1	1	0
9	psa	6.72	3.03	96	0.3	429	90	1.07	38	64	low	normal	1	1	0	0	1	0	0	0
10	psa	10.97	4.22	124	0.38	199	80	1.17	37	54	low	normal	1	1	1	1	0	0	0	0
11	psa	8.57	4.49	147	0.43	257	107	0.96	33.2	77	low	overweight	1	1	0	0	0	0	0	0
12	psa	5.86	5.44	165	0.47	188	90	1.08	79.7	85	high	overweight	0	1	1	0	0	1	0	0
13	psa	36.02	3.74	113	0.34	358	61	1.42	NA	65	high	normal	0	1	0	0	1	1	0	0
14	psa	8.5	4.45	130	0.4	203	46	1.78	43.1	121	low	normal	1	1	0	1	0	1	0	0
15	psa	6.38	3.84	119	0.35	191	67	1.2	NA	74	low	obes	1	1	1	0	0	1	0	0
16	psa	6.26	5.25	152	0.47	164	74	1.2	NA	86	low	overweight	1	1	0	0	0	1	1	1
17	psa	6.99	4.8	143	0.43	204	63	1.3	NA	60	high	normal	1	1	0	0	1	0	0	0
18	psa	5.12	3.22	98	0.3	198	66	1.33	NA	86	low	normal	0	1	1	1	0	0	0	0
19	psa	5.45	3.34	107	0.32	170	40	1.98	NA	108	low	overweight	1	1	0	0	0	0	0	0
20	psa	7.89	4.35	135	0.39	119	77	1.2	40.8	100	low	normal	1	1	0	0	0	0	0	0
21	psa	8.27	3.06	99	0.29	127	72	1.25	50.7	112	low	normal	1	1	1	0	1	1	0	0
22	psa	5.7	3.93	124	0.38	146	39	2.04	NA	169	low	obes	1	1	0	1	0	0	0	0
23	psa	3.59	3.53	110	0.34	101	90	1.07	31.3	89	low	normal	0	1	0	0	0	0	0	0
24	psa	11.95	3.92	121	0.37	275	99	1.01	NA	113	low	overweight	0	1	1	0	0	0	0	0
25	psa	10.26	3.24	80	0.26	314	77	1.14	44.1	78	low	normal	0	1	0	0	1	1	0	1
26	psa	8.71	3.4	128	0.36	136	86	1.11	38.5	97	low	obes	0	1	0	1	0	0	1	0
27	psa	6.87	3.69	98	0.3	275	104	0.97	NA	83	low	overweight	1	1	1	0	1	0	0	0
28	psa	6.84	3.41	106	0.31	278	92	1.05	34.8	127	low	normal	1	1	0	0	0	0	0	0
29	psa	8.63	5.13	150	0.45	269	46	1.76	NA	89	low	obes	1	1	0	0	1	1	0	0
30	psa	8.11	3.48	110	0.32	156	66	1.3	NA	156	low	obes	0	1	1	1	0	0	0	0
31	psa	10.37	3.8	125	0.37	214	92	1.06	NA	123	low	normal	0	1	0	0	0	0	0	0
32	psa	6.47	3.99	128	0.36	138	95	1.03	NA	64	low	overweight	0	1	0	0	0	0	0	0
33	psa	7.43	4.93	157	0.46	213	98	1.01	34.7	113	low	normal	1	0	1	0	1	1	0	0
34	psa	4.92	3.85	105	0.32	153	88	1.08	NA	62	low	normal	1	1	0	1	0	0	0	0
35	psa	6.45	4.57	128	0.38	111	67	1.23	35.3	216	low	normal	0	1	0	0	0	0	0	0
36	psa	9.96	3.73	105	0.33	264	100	1	NA	84	low	overweight	0	0	1	0	0	0	1	1
37	psa	10.42	6.08	174	0.56	178	47	1.72	42.2	133	low	normal	0	0	0	0	0	1	0	0
38	psa	8.59	3.79	113	0.33	203	85	1.11	43.6	83	low	normal	1	0	0	1	1	0	0	0
39	psa	8.96	4.67	139	0.42	178	56	1.5	NA	77	low	normal	1	1	1	0	0	0	0	1
40	psa	6.62	5.89	165	0.5	217	87	1.1	NA	87	low	overweight	0	1	0	0	0	0	0	1
41	psa	6.76	5.17	146	0.45	162	87	1.09	NA	72	low	overweight	0	1	0	0	0	0	0	0
42	psa	10.82	4.73	142	0.43	151	65	1.3	NA	90	low	overweight	1	1	1	1	1	1	0	0
43	psa	5.73	4.16	119	0.38	319	81	1.2	NA	91	low	overweight	1	1	1	0	0	0	0	0
44	psa	5.93	3.99	125	0.35	200	94	1.04	36.8	58	high	normal	1	1	1	0	0	0	0	0
45	psa	10.59	4.58	132	0.41	291	93	1.05	36.8	57	low	normal	1	1	1	0	0	0	1	1
46	psa	5.93	3.87	119	0.36	240	106	0.97	34.7	58	high	obes	1	1	1	1	0	0	1	1
47	psa	6.47	4.53	131	0.39	155	100	1	35.2	141	low	overweight	1	0	0	0	1	1	0	1
48	psa	6.81	3.5	117	0.35	295	115	0.92	34.4	62	high	normal	0	1	0	0	0	0	0	1
49	psa	7.69	3.67	121	0.35	182	94	1.04	NA	89	low	normal	0	1	0	0	0	0	0	1
50	psa	6.28	5.14	140	0.43	272	74	1.22	36.3	58	high	normal	0	1	1	1	0	0	0	1
51	psa	9.19	3.23	92	0.28	127	89	1.08	42.5	100	low	normal	1	1	0	0	0	1	0	0
52	psa	10.44	5.36	154	0.46	272	71	1.24	NA	90	high	obes	0	1	1	0	1	1	0	1
53	psa	6.44	4.72	142	0.44	237	92	1.05	NA	104	low	overweight	1	1	0	0	0	1	0	0
54	psa	9.71	4.12	116	0.38	309	49	1.67	NA	76	low	normal	1	1	1	1	0	0	0	0
55	psa	10.9	3.87	113	0.33	164	89	1.07	NA	73	low	normal	1	0	0	0	0	0	0	1
56	psa	7.09	3.46	116	0.33	126	104	0.98	35.5	82	low	overweight	0	1	1	0	0	0	0	1
57	psa	7.34	3.6	107	0.34	244	110	0.92	NA	120	low	obes	0	1	0	0	1	0	0	0
58	psa	8.68	3.7	109	0.32	219	99	1	NA	135	low	normal	1	1	1	1	0	0	0	1
59	psa	12.78	3.63	109	0.33	309	120	0.9	42.4	76	high	normal	0	1	0	0	0	1	1	0
60	psa	9.3	3.8	107	0.4	275	88	1.1	NA	81	low	overweight	0	1	0	0	0	0	0	0
61	psa	9.93	4.8	139	0.42	317	88	1.08	NA	98	low	normal	0	1	1	0	0	0	0	0
62	psa	6.89	3.65	98	0.3	255	101	0.97	NA	87	low	obes	1	1	0	0	1	0	0	0
63	psa	7.02	3.34	103.03	0.33	223	87	1.1	NA	75	low	overweight	0	1	0	1	0	1	0	1
64	psa	10.36	4.79	105	0.34	283	88	1.1	NA	87	low	obes	0	1	1	0	0	1	0	1
65	psa	8.29	3.93	115	0.33	310	89	1.07	NA	48	high	overweight	0	1	0	0	0	1	0	1
66	psa	6.97	5.05	164	0.46	193	72	1.3	NA	110	low	normal	1	1	0	0	0	0	0	0
67	psa	8.03	3.68	108	0.32	165	111	0.94	31.2	54	low	overweight	1	0	1	0	0	0	0	0
68	psa	5.08	2.37	69	0.21	175	112	0.9	27.9	392	low	normal	1	0	0	1	1	0	0	0
69	psa	10.17	3.45	104	0.31	316	32	2.4	NA	154	low	obes	1	0	0	0	0	0	0	1
70	psa	14.76	4.1	127	0.38	242	113	0.93	NA	55	high	overweight	1	1	1	0	0	1	0	0
71	psa	6.59	3.32	100	0.32	118	77	1.19	37.3	207	low	overweight	1	1	0	0	0	0	0	0
72	psa	8.88	3.49	121	0.36	141	68	1.29	NA	151	low	overweight	1	1	0	1	0	0	1	1
73	psa	7.74	2.87	92	0.27	136	80	1.15	NA	199	low	overweight	1	1	0	0	0	0	0	0
74	psa	9.52	3.77	103	0.32	385	70	1.27	53.4	45	high	normal	1	1	1	0	1	0	0	0
75	psa	11.32	4.98	147	0.42	308	53	1.56	44.6	138	low	normal	1	1	0	0	0	1	0	1
76	psa	11.55	6.28	141	0.45	465	68	1.29	NA	122	low	normal	1	1	0	1	0	0	0	0
77	psa	10.03	5.39	122	0.41	466	62	1.37	58.4	103	low	normal	1	1	0	0	0	0	0	0
78	psa	8.14	3.64	104	0.35	175	111	0.94	31.2	54	low	overweight	1	1	0	0	0	0	0	0
79	psa	6.9	4.02	127	0.34	266	115	0.92	NA	63	low	normal	1	1	1	0	0	0	0	0
80	psa	12.77	3.16	87	0.28	281	103	0.98	31.5	67	low	overweight	0	1	0	0	1	1	0	0
81	psa	9.45	4.02	91	0.36	256	97	1.02	38.3	71	low	normal	0	1	0	1	0	0	0	1
82	psa	9.65	3.54	103	0.3	237	100	1	NA	128	low	normal	0	1	0	0	0	0	0	0
83	psa	2.8	4.01	114	0.38	81	57	1.38	NA	225	low	overweight	0	1	1	0	0	0	0	0
84	psa	12.19	4.08	125	0.39	263	84	1.12	NA	84	low	obes	0	1	1	0	0	0	0	0
85	psa	9.29	4.57	145	0.43	213	90	1.07	NA	54	high	overweight	1	1	1	1	0	1	0	0
86	psa	12.05	6.1	127	0.4	571	66	1.32	36.3	108	low	overweight	1	1	0	0	1	0	0	0
87	psa	11.01	5.18	144	0.42	234	71	1.2	NA	100	high	normal	1	1	1	1	0	0	0	1
88	psa	8.69	5.3	182	0.58	195	82	1.16	35	99	low	overweight	1	1	0	0	0	0	0	0
89	psa	7.53	4.38	143	0.41	192	70	1.26	NA	105	low	overweight	1	1	1	1	0	0	0	1
90	psa	7.47	3.92	128	0.37	222	82	1.15	NA	138	low	normal	0	0	0	0	0	0	0	1
91	psa	5.47	4.06	124	0.36	152	100	1	37.4	64	high	normal	1	1	1	0	0	1	0	1
92	psa	7.39	4.11	122	0.38	240	88	1.08	34.8	79	low	overweight	1	1	0	1	1	0	0	1
93	psa	8.74	5.19	157	0.46	226	100	1	NA	64	high	normal	0	1	0	1	0	0	0	1
94	psa	8.74	5.19	157	0.46	226	100	1	NA	64	high	normal	1	1	1	0	1	0	0	0
95	psa	6.58	5.37	155	0.44	196	47	1.7	NA	82	high	overweight	1	1	1	0	0	0	0	0
96	psa	5.11	4.35	125	0.36	174	92	1.05	NA	58	high	obes	0	1	0	0	0	1	0	0
97	psa	15.66	2.13	67	0.2	193	58	1.44	NA	139	low	obes	0	1	0	1	1	0	0	0
98	psa	3.34	3.5	103	0.31	192	89	1.08	NA	86	low	overweight	0	1	0	1	0	0	0	0
99	psa	7.01	3.45	100	0.31	189	81	1.15	NA	86	low	obes	1	1	1	1	1	0	0	1
100	psa	5.66	4.56	135	0.39	226	56	1.51	NA	59	high	normal	1	1	0	0	1	0	0	0
101	psa	16.6	3.9	115	0.34	540	88	1.09	34.8	60	NA	obes	1	1	0	0	0	1	0	0
102	psa	6.95	4.14	121	0.38	199	96	1.03	48.8	49	high	normal	1	1	1	0	1	0	1	0
103	psa	9.44	3.41	101	0.32	390	80	1.16	47.3	204	low	normal	0	1	0	0	0	0	0	0
104	psa	8.35	4.46	126	0.4	193	83	1.13	47.9	141	low	overweight	0	0	1	1	1	0	0	0
105	psa	6.17	5.21	170	0.49	157	75	1.21	NA	70	low	overweight	0	1	0	0	0	1	0	1
106	psa	8.28	3.56	114	0.34	185	41	1.95	44.3	105	low	obes	0	1	0	0	0	0	0	0
107	psa	10.62	5.24	149	0.46	213	96	1.03	33.9	75	low	obes	1	1	1	0	1	0	0	1
108	psa	9.26	4.23	144	0.42	185	52	1.61	50.3	117	low	obes	1	1	0	1	0	0	0	0
109	psa	7.13	4.22	129	0.38	263	99	1	50.3	79	low	obes	1	1	1	0	1	1	0	0
110	psa	10.46	2.6	80	0.24	192	94	1.04	32.8	104	low	obes	1	1	0	0	0	1	0	0
111	psa	7.48	3.44	111	0.34	161	83	1.13	27.6	96	low	normal	0	1	0	0	0	1	0	0
112	psa	7.12	4.22	126	0.39	207	62	1.36	49.6	94	low	overweight	0	1	1	0	1	0	0	0
113	psa	5.64	5.2	129	0.41	121	57	1.46	NA	130	low	overweight	1	1	0	1	0	0	0	0
114	psa	5.54	3.37	97	0.3	149	82	1.21	NA	123	low	overweight	1	1	0	0	1	0	0	1
115	psa	5.02	2.55	78	0.25	110	73	1.24	37.8	587	low	overweight	0	1	1	0	0	0	0	0
116	psa	6.54	4.48	126	0.38	254	75	1.19	35.3	108	low	overweight	0	1	1	1	0	1	0	0
117	psa	8.65	3.32	107	0.32	169	105	0.97	46.5	781	low	overweight	0	1	1	0	1	0	0	1
118	psa	7.61	4.01	136	0.41	283	98	1.01	34.4	68	low	obes	1	1	0	1	0	0	0	0
119	psa	9.49	3.77	114	0.36	269	52	1.57	41	86	low	obes	1	1	0	0	0	0	0	0
120	psa	6.7	3.92	108	0.32	244	75	1.2	35.1	140	low	overweight	1	1	0	0	1	1	0	1
121	psa	5.67	2.9	89	0.27	150	69	1.27	38.8	726	low	normal	1	1	1	0	0	0	0	0
122	psa	9.27	4.1	116	0.34	170	72	1.23	72.8	149	low	normal	1	1	1	1	1	0	0	0
123	psa	6.47	3.92	120	0.38	203	117	0.92	NA	151	low	obes	0	1	1	0	0	0	0	0
124	psa	13.15	5.27	106	0.36	468	66	1.31	39.3	54	high	overweight	0	1	1	0	0	0	0	0
125	psa	7.61	5.04	144	0.4	236	78	1.18	NA	66	low	normal	1	1	0	1	1	0	0	1
126	psa	4.93	3.13	96	0.29	130	64	1.34	NA	793	low	obes	1	1	0	1	0	0	0	0
127	psa	9.89	4.25	115	0.35	409	82	1.21	NA	83	low	normal	1	1	0	0	1	0	0	0
128	psa	9.87	5.24	145	0.43	321	82	1.14	NA	85	low	obes	0	1	0	0	0	0	0	0
129	psa	12.07	2.91	75	0.23	401	75	1.2	43.8	89	low	overweight	0	1	0	0	0	0	0	0
130	psa	8.99	4.61	130	0.41	186	107	0.96	NA	1001	low	normal	0	1	1	1	0	0	0	0
131	psa	6.83	4.36	139	0.42	205	82	1.15	NA	96	low	normal	0	1	0	0	0	0	0	1
132	psa	13.85	3.25	94	0.29	240	67	1.3	43.8	318	low	normal	0	1	0	0	1	0	0	0
133	psa	6.86	5.39	143	0.43	204	116	0.92	NA	112	low	normal	0	1	0	0	0	0	0	0
134	psa	14.42	3.83	117	0.36	144	74	1.22	NA	55	low	overweight	0	1	1	1	0	0	0	0
135	control	6.21	5.03	138	0.44	295	92	1.04	32.9	94	low	normal	0	1	0	0	0	0	0	0
136	control	5.03	4.03	125	0.37	307	94	1.04	32.6	70	high	normal	0	1	1	0	0	0	0	0
137	control	5.6	5.03	158	0.46	378	93	1.05	32.8	93	NA	normal	0	1	0	0	0	1	0	0
138	control	9.5	4.5	136	0.44	236	91	1.07	33.1	88	NA	normal	0	1	0	1	0	0	0	0
139	control	30.22	5.83	152	0.46	146	78	1.22	32.1	86	low	overweight	0	1	0	0	0	0	0	0
140	control	10.53	5.66	153	0.47	155	91	1.07	31.2	91	low	normal	0	1	0	0	0	0	0	0
141	control	3.56	4.89	144	0.4	165	89	1.11	32.3	89	low	obes	0	1	1	0	0	1	0	0
142	control	4.45	5.51	143	0.42	145	90	1.1	31.2	88	low	normal	0	1	0	0	0	0	0	0
143	control	5.67	4.99	141	0.41	154	88	1.2	32.88	90	low	overweight	1	1	0	1	0	0	0	0
144	control	4.56	5.21	144	0.43	145	90	1.1	32.89	88	low	normal	0	1	0	0	1	0	0	0
145	control	5.02	5.11	137	0.41	154	89	1.18	31.32	78	low	normal	0	1	1	0	0	1	0	0
146	control	3.89	4.34	135	0.39	145	79	1.21	33.2	89	low	overweight	1	1	0	0	0	0	0	0
147	control	4.45	4.89	143	0.45	143	80	1.2	31.2	87	low	overweight	0	1	0	1	1	0	0	0
148	control	3.23	5.04	137	0.43	276	92	1.04	32.12	67	low	overweight	0	1	0	0	0	0	0	1
149	control	4.34	4.89	153	0.56	189	91	1.1	33.23	78	low	overweight	1	1	1	0	0	0	0	0
150	control	4.12	5.12	166	0.47	234	91	1.1	32.23	77	low	overweight	1	1	0	0	0	1	0	0
151	control	2.34	4.44	145	0.46	187	89	1.16	33.54	67	low	overweight	1	1	0	1	1	0	0	0
152	control	3.43	5.05	147	0.49	176	92	1.04	32.33	78	low	overweight	1	1	0	0	0	0	0	0
153	control	4.04	4.45	154	0.42	167	90	1.1	32.3	78	low	normal	1	1	1	0	0	0	0	0
154	control	3.05	4.4	146	0.52	145	92	1.04	34.2	55	low	normal	1	1	0	0	0	0	0	0
155	control	3.44	4.56	147	0.48	166	90	1.1	32.6	67	low	normal	1	1	0	1	1	1	0	0
156	control	4.43	4.44	142	0.49	156	92	1.1	33.3	56	low	normal	1	1	0	0	0	0	0	0
157	control	2.87	3.45	112	0.34	125	90	1.03	32.23	45	low	normal	1	1	1	1	0	0	0	0
158	control	3.43	3.9	129	0.36	154	89	1.12	32.34	54	low	normal	1	1	0	0	0	0	0	0
159	control	5.96	4.52	103	0.33	212	93	1.05	33.3	102	low	overweight	1	1	0	1	1	0	0	0
160	control	7.32	4.69	136	0.41	260	92	1.04	32.9	94	low	overweight	1	1	0	0	0	0	0	0
161	control	5.78	5.63	155	0.45	273	98	1.02	32.6	72	high	normal	1	1	1	1	0	1	0	0
162	control	10.08	4.78	132	0.4	213	97	1.02	32.6	70	low	overweight	1	1	0	0	0	1	0	0
163	control	4.54	3.82	121	0.36	209	100	1	36.3	324	low	overweight	1	1	0	1	1	1	0	1
164	control	6.03	4.09	132	0.39	202	88	1.09	36.3	329	low	normal	1	1	1	0	0	1	0	0
165	control	9.23	5.16	152	0.44	268	89	1.16	33.54	67	low	normal	1	1	1	0	0	1	0	0
166	control	10.4	4.35	138	0.4	278	100	1	44.3	57	NA	overweight	1	1	0	1	0	0	0	0
167	control	8.13	4.04	125	0.38	231	78	1.18	40.1	137	low	overweight	0	1	0	1	1	0	0	0
168	control	21.71	3.62	113	0.34	310	71	1.27	40.8	55	high	overweight	0	1	0	0	0	0	0	0
169	control	7.62	3.89	124	0.37	211	119	0.9	43.5	568	low	overweight	0	0	1	0	0	0	0	0
170	control	6.17	4.63	145	0.43	142	83	1.13	29.3	111	low	normal	1	1	0	0	0	1	0	0
171	control	10.45	4.52	144	0.42	206	107	0.96	33.5	70	low	normal	0	1	0	1	0	0	0	0
172	control	9.4	5.21	147	0.43	266	92	1.05	32.7	121	low	overweight	1	1	0	1	1	0	0	0
173	control	8.6	4.86	147	0.45	268	92	1.1	33.3	56	high	normal	0	1	0	1	1	0	1	0
174	control	9.58	4.79	135	0.4	272	93	1.04	33.5	34	high	normal	0	1	1	1	1	1	0	0
175	control	8.45	4.23	133	0.39	221	89	1.16	33.54	67	low	overweight	1	1	0	1	0	0	0	1
176	control	7.45	4.11	130	0.38	199	92	1.04	32.9	94	low	normal	0	1	0	1	0	0	0	0
177	control	9.8	4.04	121	0.35	274	92	1.1	33.3	56	high	normal	0	1	0	1	0	0	0	0
178	control	6.5	3.9	127	0.38	216	94	1.04	35.7	92	low	overweight	1	1	0	1	0	1	0	1
179	control	4.64	4.36	128	0.38	266	92	1.04	32.33	78	low	obes	0	0	1	0	1	0	0	0
180	control	6.87	4.19	118	0.37	321	119	0.91	32.9	77	low	normal	0	1	0	0	0	0	0	0
181	control	7.57	5.31	166	0.49	194	81	1.08	35.7	81	low	overweight	1	1	0	0	0	1	0	0
182	control	6.74	4.46	129	0.39	188	90	1.07	34.5	82	low	obes	0	1	0	0	1	0	0	0
183	control	8.11	4.22	129	0.41	347	107	0.96	33.5	110	low	normal	0	1	0	0	1	0	0	0
184	control	7.13	4.73	139	0.41	232	93	1.04	34.5	70	low	overweight	0	1	1	1	1	0	0	0
185	control	6.2	4.59	141	0.4	332	83	1.13	29.3	48	NA	normal	1	1	0	0	1	0	0	0
186	control	8.97	4.45	136	0.4	284	44	1.79	35.7	60	high	normal	0	1	0	0	1	1	0	0
187	control	10.22	4.79	144	0.43	396	93	1.04	34.5	59	high	overweight	1	1	0	1	0	0	0	0
188	control	6.97	4.92	148	0.44	305	120	0.9	32.2	63	high	overweight	1	0	1	0	0	0	0	0
189	control	8.67	4.72	147	0.42	336	112	0.94	35.1	61	high	overweight	1	1	0	0	0	0	1	0
190	control	10.9	4.24	104	0.33	238	90	1.07	34.5	82	low	overweight	0	0	0	1	1	0	0	0
191	control	16.29	4.35	105	0.32	278	89	1.08	46.5	81	low	overweight	0	1	0	0	0	0	0	1
192	control	14.13	4.26	116	0.34	295	93	1.04	34.5	54	high	obes	0	1	0	1	0	1	0	0
193	control	5.24	3.26	112	0.33	267	90	1.07	34.5	82	low	normal	1	1	0	0	0	0	0	0
194	control	4.95	4.2	150	0.42	162	92	1.05	32.1	73	high	overweight	0	1	1	0	1	0	0	0
195	control	8.64	4.86	155	0.47	343	104	0.97	34.5	61	high	overweight	1	1	0	0	0	0	0	0
196	control	14.83	4.61	143	0.42	367	103	0.98	36.4	63	high	overweight	1	0	0	1	0	0	0	0
197	control	7.33	4.89	158	0.46	391	103	0.98	36.7	59	high	normal	1	1	0	0	0	1	0	0
198	control	6.69	5.03	150	0.46	334	93	1.04	34.5	70	low	normal	1	1	1	0	0	0	0	0
199	control	7.05	4.81	140	0.44	488	89	1.16	33.54	91	low	overweight	1	1	0	0	1	0	0	0
200	control	9.47	4.15	122	0.37	267	90	1.07	34.5	45	high	normal	1	1	0	0	0	0	0	0
201	control	5.9	4.07	115	0.35	251	106	0.97	37.9	224	low	normal	1	1	0	0	0	0	0	0
202	control	7.82	4.73	133	0.37	193	94	1.04	33.54	73	high	overweight	1	1	1	1	0	0	0	1
203	control	8.1	4.93	141	0.4	179	106	0.97	34.5	77	low	normal	1	1	0	0	0	0	0	1
204	control	6.85	4.54	157	0.42	171	102	0.99	32.2	111	low	normal	1	1	0	0	0	0	0	1
205	control	6.07	5.15	161	0.48	169	40	1.98	36.4	102	low	overweight	1	1	0	0	1	1	0	0
206	control	8.16	4.37	124	0.39	274	92	1.05	32.8	270	low	normal	1	1	0	0	0	0	0	0
207	control	10.35	5.39	156	0.47	210	67	1.3	41	59	high	normal	1	1	0	1	0	0	0	0
208	control	8.83	4.88	143	0.43	193	92	1.06	34.5	72	high	overweight	1	0	1	0	0	0	1	0
209	control	10.48	3.66	118	0.35	280	101	1	33.8	62	low	normal	1	0	0	0	0	0	1	0
210	control	11.66	4.8	148	0.43	322	90	1.07	34.5	67	low	obes	1	0	0	0	0	0	0	0
211	control	8.25	4.46	134	0.4	208	96	1.03	34.5	71	low	obes	1	0	0	0	1	0	0	0
212	control	11.73	4.72	142	0.42	370	89	1.08	46.5	53	high	normal	1	1	0	0	0	1	0	0
213	control	12.12	6.14	185	0.55	135	96	1.02	31.5	82	low	normal	1	1	0	1	0	0	0	0
214	control	7.29	5.31	150	0.44	213	93	1.02	34.5	64	high	normal	0	1	1	0	0	0	0	0
215	control	12.34	3.43	117	0.36	231	72	1.24	40.1	84	low	overweight	0	1	0	0	1	0	0	1
216	control	13.63	4.59	149	0.43	287	92	1.1	33.3	80	high	normal	1	0	1	0	1	0	0	0
217	control	11.4	3.26	101	0.3	274	48	1.68	36.4	108	low	obes	0	1	0	0	1	0	0	0
218	control	8.99	4.74	158	0.46	193	89	1.08	34.5	56	high	obes	0	1	0	1	0	0	0	0
219	control	6.61	4.52	139	0.42	250	88	1.09	36.3	82	low	obes	1	1	1	0	0	1	0	0
220	control	5.76	4.73	144	0.43	259	90	1.1	31.2	71	high	obes	0	1	1	0	0	0	0	0
221	control	6.59	4.55	136	0.41	237	92	1.04	32.9	88	low	normal	0	1	0	0	1	0	0	0
222	control	16.81	4.94	149	0.45	223	110	0.95	38.7	80	low	overweight	1	1	0	0	0	0	0	0
223	control	6.6	4.32	130	0.39	290	120	0.9	33.54	73	high	normal	0	1	1	1	0	0	0	0
224	control	9.08	4.49	133	0.4	234	103	0.98	35.1	69	low	normal	0	1	1	0	0	0	1	0
225	control	5.26	4.21	129	0.39	148	93	1.04	34.5	110	low	normal	0	1	0	0	0	1	0	0
226	control	9.81	4.51	130	0.39	330	50	1.63	34.5	144	low	normal	1	1	1	0	0	0	0	1
227	control	5.43	4.99	144	0.42	200	102	0.99	32.2	70	low	normal	0	0	0	0	0	0	0	0
228	control	6.5	4.16	126	0.39	220	109	0.95	33.3	83	low	normal	0	0	1	1	1	0	1	0
229	control	5.86	4.16	137	0.41	246	93	1.04	33.5	63	high	normal	0	0	0	0	0	0	0	0
230	control	7.19	4.79	149	0.44	221	103	0.99	37.9	102	low	overweight	1	1	0	0	0	0	0	0
231	control	7.98	4.41	132	0.39	260	67	1.3	41	98	low	obes	1	1	1	0	0	1	0	0
232	control	7.75	4.13	118	0.38	228	68	1.29	45.3	119	low	overweight	1	1	0	0	0	0	0	0
233	control	5.94	4.22	128	0.39	205	90	1.07	34.5	71	low	overweight	1	1	1	1	1	0	0	0
234	control	10.92	4.67	139	0.42	300	67	1.3	41	71	high	overweight	1	1	0	0	0	0	0	0
235	control	8.01	4.63	136	0.42	186	87	1.09	43.5	87	low	normal	1	1	1	0	0	0	1	0
236	control	10.2	4.33	125	0.38	454	100	1	34.5	65	low	normal	1	1	1	0	0	1	0	0
237	control	10.23	4.1	139	0.41	233	89	1.08	34.5	57	high	normal	1	1	1	1	1	0	0	0
238	control	7.59	5.48	169	0.5	270	106	0.97	37.9	83	high	obes	1	1	1	0	0	0	0	0
239	control	7.31	4.83	140	0.43	206	92	1.06	34.5	60	high	obes	1	1	1	0	0	0	0	0
240	control	5.72	4.38	136	0.42	276	102	0.99	32.2	66	low	obes	1	0	0	0	0	0	0	0
241	control	6.57	4.09	125	0.39	144	106	0.97	37.9	118	low	obes	1	1	0	1	1	1	0	0
242	control	8.23	4.02	127	0.39	214	88	1.08	34.5	123	low	normal	1	1	1	0	1	0	0	0
243	control	3.15	4.4	114	0.35	96	45	1.79	32.2	134	low	normal	0	1	1	0	1	0	0	1
244	control	4.72	5.47	162	0.47	134	68	1.29	45.3	109	low	normal	0	1	0	0	1	0	0	0
245	control	7.9	4.5	145	0.38	188	79	1.23	32.2	83	NA	normal	0	1	1	1	1	1	0	0
246	control	5.59	4.86	144	0.44	162	90	1.07	34.5	68	low	normal	0	1	0	0	1	0	0	0
247	control	8.67	3.74	121	0.34	102	68	1.29	45.3	58	high	normal	0	1	1	0	0	0	0	0
248	control	10.16	5.15	148	0.44	173	106	0.96	32.2	55	high	obes	0	1	0	0	1	0	1	0
249	control	8.62	5.09	155	0.46	208	54	1.56	34.5	171	low	normal	1	1	1	1	0	1	0	0
250	control	6.89	4.27	106	0.34	315	93	1.04	33.5	69	low	normal	1	1	0	0	0	0	0	0
251	control	6.09	4.64	138	0.42	166	87	1.09	43.5	91	low	normal	0	1	1	0	0	0	1	0
252	control	6.54	4.59	155	0.45	268	92	1.04	32.9	79	low	obes	0	0	0	0	1	0	0	0
253	control	5.56	5.2	160	0.46	185	90	1.07	34.5	82	high	obes	1	1	0	1	0	1	0	0
254	control	5.13	3.8	118	0.33	187	96	1.02	31.5	72	low	obes	1	1	0	0	0	0	0	0
255	control	10.95	5.21	158	0.46	201	98	1.01	33.5	118	low	obes	0	1	1	0	0	0	0	1
256	control	11.76	3.73	112	0.35	198	88	1.08	34.5	135	low	obes	0	0	0	0	1	0	0	0
257	control	9.27	4.75	141	0.39	274	98	1.02	39.2	166	low	obes	1	1	1	0	0	1	0	0
258	control	10.05	4.76	136	0.42	266	68	1.29	45.3	67	low	normal	1	0	0	1	0	0	0	0
259	control	8.42	4.81	145	0.42	191	75	1.22	77.4	69	high	normal	0	1	0	0	0	0	0	0
260	control	8.36	4.08	125	0.38	306	87	1.09	43.5	61	high	normal	0	1	1	0	1	0	0	1
261	control	8.44	4.63	152	0.45	213	93	1.02	34.5	58	high	obes	1	0	0	0	0	1	1	0
262	control	5.19	4.74	137	0.41	55	67	1.32	106.3	156	low	normal	0	1	1	1	0	0	0	0
263	control	9.26	5.33	169	0.51	117	92	1.04	32.9	92	low	normal	0	1	0	0	0	0	0	0
264	control	6.65	5.14	151	0.45	185	100	1	34.5	73	high	normal	1	1	0	0	1	0	0	0
265	control	8.18	4.93	137	0.41	333	92	1.06	34.5	63	high	normal	1	1	1	0	0	1	0	0
266	control	5.72	4.83	136	0.41	261	109	0.95	33.3	55	high	obes	1	1	0	0	0	0	1	0
267	control	8.37	4.66	138	0.44	296	93	1.04	34.5	69	high	normal	1	1	1	0	0	0	0	0
268	control	8.56	4.27	120	0.39	279	67	1.3	41	93	low	obes	0	0	0	1	1	0	0	1
